# Supplementary material for: Theoretical Study on the Gas-Phase and Aqueous Interface Reaction Mechanism of Criegee Intermediates with 2-Methylglyceric Acid and the Nucleation of Products
Source: Int J Mol Sci. 2023 Mar 11;24(6):5400. doi: 10.3390/ijms24065400 (PMC10049390; doi:10.3390/ijms24065400)
Supplement: Supplementary file 1 [file ijms-24-05400-s001.zip]

Archive with 1 entries (1 files):
- ijms-2269151-supplementary.pdf
